# Supplementary material for: Disrupted myelin lipid metabolism differentiates frontotemporal dementia caused by GRN and C9orf72 gene mutations
Source: Acta Neuropathol Commun. 2023 Mar 27;11:52. doi: 10.1186/s40478-023-01544-7 (PMC10041703; doi:10.1186/s40478-023-01544-7)
Supplement: Supplementary file 1 — Supplementary Data File 1 [file 40478_2023_1544_MOESM1_ESM.xlsx]

## Sheet: Frontal Grey Matter
Brain_Region	Genotype	Age	PMI	DG(16:0_16:0)+NH4	DG(17:1_16:0)+NH4	DG(18:0_16:0)+NH4	DG(16:0_18:1)+NH4	DG(16:0_18:2)+NH4	DG(19:1_16:0)+NH4	DG(18:0_18:0)+NH4	DG(18:0_18:1)+NH4	DG(18:1_18:1)+NH4	DG(16:0_20:3)+NH4	DG(16:0_20:4)+NH4	DG(17:0_20:4)+NH4	DG(18:0_20:1)+NH4	DG(20:1_18:1)+NH4	DG(18:0_20:3)+NH4	DG(18:1_20:3)+NH4	DG(16:0_22:4)+NH4	DG(18:0_20:4)+NH4	DG(18:1_20:4)+NH4	DG(16:0_22:6)+NH4	DG(18:0_22:1)+NH4	DG(18:1_22:1)+NH4	DG(18:0_22:4)+NH4	DG(18:0_22:6)+NH4	DG(18:1_24:1)+NH4	TG(8:0_8:0_8:0)+NH4	TG(8:0_8:0_10:0)+NH4	TG(8:0_10:0_10:0)+NH4	TG(8:0_12:0_12:0)+NH4	TG(20:3e_6:0_6:0)+NH4	TG(10:0_12:0_12:0)+NH4	TG(16:0_8:0_12:0)+NH4	TG(12:0_12:0_14:0)+NH4	TG(12:0_14:0_14:0)+NH4	TG(16:0_12:0_14:0)+NH4	TG(18:1_12:0_12:0)+NH4	TG(42:4e)+NH4	TG(16:0_14:0_14:0)+NH4	TG(44:1)+NH4	TG(15:0_14:0_16:0)+NH4	TG(15:0_14:0_16:1)+NH4	TG(16:0_14:0_16:0)+NH4	TG(16:0_14:0_16:1)+NH4	TG(16:1_14:0_16:1)+NH4	TG(15:0_16:0_16:0)+NH4	TG(15:0_16:0_16:1)+NH4
SFG_GM	Control	84	16	267.557	7.89458	558.458	537.544	1312.21	15.0938	438.187	472.965	230.998	38.1804	231.379	18.096	31.0142	85.1374	236.851	26.2319	40.4978	1605.98	232.968	68.2671	4.66752	16.2633	128.802	121.277	2.04286	0.623001	2.06888	6.24117	123.76	33.3438	182.508	189.91	136.776	86.4499	71.8384	17.9536	3.78944	103.259	30.3042	102.979	28.957	214.026	86.6221	29.9079	212.433	103.801
SFG_GM	Control	80	29	194.981	2.03892	435.76	194.483	1193.57	1.42869	377.561	97.8062	55.9368	6.12016	52.894	0.557828	6.49936	6.25075	24.8493	1.47647	8.55653	268.971	30.2541	34.5424	1.04387	0.45738	23.7438	60.2728	0	0	4.04592	14.437	314.299	66.2795	336.271	406.445	317.043	226.962	182.325	53.5561	0.538332	277.487	102.564	263.62	73.8525	556.671	307.04	121.967	550.278	278.424
SFG_GM	Control	84	36	885.1	0	2164.7	461.753	5414.31	2.30587	1911.26	372.184	125.391	28.1994	105.249	0	31.638	19.2905	88.7968	0	10.1426	916.896	122.846	72.7265	0	0	53.137	155.613	0	0	8.38969	13.7077	429.022	107.284	516.411	624.761	534.498	345.177	279.371	71.8288	0.488646	404.06	123.376	406.695	112.356	842.006	340.056	110.257	880.476	401.461
SFG_GM	Control	51	41	488.024	0	1143.1	231.663	2619.07	0.7767	892.169	163.768	64.9064	8.64652	65.1284	1.14583	14.5648	3.44422	30.6657	1.64727	5.7383	416.711	43.2139	25.6175	1.3562	0	18.9065	88.1642	0	0.26784	3.42958	8.6266	162.686	53.4559	212.475	247.759	221.235	143.114	117.279	30.8626	0	170.112	54.4456	170.832	49.2367	361.012	149.716	52.7809	370.38	171.155
SFG_GM	Control	73	9	885.582	0	2061.5	405.049	5489.32	0	1777.79	297.882	137.688	26.6147	249.187	7.89336	20.8712	4.8023	80.4315	3.00126	21.0785	1998.34	185.725	99.3862	1.96897	0	85.39	314.088	0	0	21.2328	53.0045	742.979	269.468	877.938	1098.48	895.18	636.199	500.127	142.137	0	776.936	243.723	761.323	215.059	1623.86	626.697	217.278	1632.89	762.59
SFG_GM	Control	69	39	721.45	0	1643.53	662.126	3857.8	7.43306	1709.97	372.113	168.745	23.4484	200.907	3.0174	32.3422	19.836	94.5603	2.26387	24.4612	1473.11	194.226	111.102	4.38962	0	74.843	257.649	0	0.752975	6.47016	27.7728	367.811	96.5951	439.229	542.029	414.605	271.498	220.167	61.8468	0.492169	321.895	98.5969	319.848	88.4918	681.581	262.319	87.1743	680.216	316.713
SFG_GM	Control	66	63	663.482	3.20211	1520.01	356.277	4042.92	1.70999	1200.06	231.574	90.6319	10.6609	89.1744	0	30.6096	3.41673	45.6736	0	10.1351	625.711	73.0789	67.8288	2.30754	0	36.6697	138.926	1.2805	5.41185	10.0684	31.9835	472.027	156.624	597.51	711.38	552.549	377.782	312.693	80.7943	0	452.333	128.567	467.742	132.125	954.479	363.758	112.473	972.276	461.812
SFG_GM	Control	66	23	204.575	4.62459	460.331	378.437	1132.43	2.94487	381.616	157.907	81.4133	18.2841	139.086	5.27412	15.9105	11.1082	50.9897	5.0965	20.2151	878.201	123.179	91.8171	1.95863	1.40139	50.9646	170.957	1.34769	0.137449	1.23305	1.4404	63.5518	13.8233	80.6717	95.5739	71.0842	45.6394	35.8908	9.96976	0.630142	53.0275	16.4609	52.4014	14.2101	110.69	45.5148	15.7012	111.203	51.2211
SFG_GM	Control	71	16	277.596	5.38589	559.398	353.219	1492.2	8.57654	433.09	228.022	128.616	20.3861	124.223	9.72782	16.7828	28.898	74.2577	7.09992	20.6294	698.356	96.2558	48.6357	1.67878	4.49576	50.3853	84.7392	0.539396	0	5.07525	2.30192	259.638	56.2016	316.664	343.907	265.212	178.468	142.382	41.8265	2.18541	210.013	65.6629	213.185	58.2778	440.466	161.831	56.977	446.447	206.027
SFG_GM	Control	60	25	412.499	0	959.154	252.999	2783.54	2.69644	774.136	224.344	98.3897	23.077	101.16	8.01433	18.9696	13.3768	100.262	0.842008	15.569	729.13	67.349	49.3098	1.3381	0	49.142	112.438	0.652034	2.48103	11.1158	46.9166	690.874	203.974	815.38	979.338	775.441	518.002	422.645	108.703	1.3139	618.474	196.712	593.781	166.81	1288.17	486.165	172.122	1313.18	589.574
SFG_GM	Control	69	16	281.093	2.91292	657.341	248.4	1757.57	2.28936	556.02	173.248	74.1383	13.7542	122.654	5.8585	18.1227	13.8831	61.5573	3.85614	15.4461	809.215	129.726	64.4525	2.85646	0	50.0004	149.664	0	0.354015	3.34317	5.20453	194.233	45.2405	234.552	295.252	220.119	143.096	122.184	30.5407	2.93723	171.556	51.4329	173.637	49.2751	361.03	143.338	49.6522	371.594	179.682
SFG_GM	C9orf72	83	13	512.282	1.23214	1188.03	355.678	2841.62	4.72542	1096.89	321.089	123.595	26.4795	145.589	7.37047	30.534	30.0576	137.928	6.23437	20.5369	1175.85	141.102	62.5909	2.71017	4.66442	74.1002	165.243	0	0	8.06032	30.9881	531.299	160.704	698.057	842.037	632.754	424.591	352.133	87.1374	2.33893	490.171	156.055	507.295	148.945	1072.22	408.825	138.824	1115.98	498.281
SFG_GM	C9orf72	67	22	645.948	0	1501.34	353.769	3842.48	0	1177.47	234.265	113.95	23.5765	157.771	1.44315	27.364	7.73378	55.8829	1.66874	13.292	1126.98	158.663	83.6498	0	0	53.5976	161.067	0	2.41868	10.8286	32.3484	607.419	173.778	745.552	900.012	731.536	500.091	418.582	108.697	0	622.153	182.779	622.68	168.574	1305.51	492.252	180.893	1323.67	615.199
SFG_GM	C9orf72	69	24	295.061	2.64223	690.675	426.134	1986.61	7.09483	565.589	285.098	152.053	29.6092	258.277	17.9171	20.2407	47.8713	142.346	24.3621	27.4053	1746.26	304.752	94.5522	0.763684	2.97779	85.4637	203.799	0	0.258345	1.48218	2.29172	80.5734	14.8987	105.6	125.434	89.177	54.7257	44.9843	12.5059	1.63127	65.772	21.0912	65.4362	18.6114	140.428	53.0199	18.6929	135.875	64.6835
SFG_GM	C9orf72	61	39	438.835	7.62457	900.305	653.969	2280.23	24.7047	749.547	636.007	198.439	44.8189	227.207	19.1062	45.478	92.5539	274.262	14.6021	40.6497	1697.31	168.455	86.6141	9.78137	15.429	130.543	141.783	2.1494	0.213648	3.86281	9.48407	174.694	30.528	220.879	265.054	168.616	104.905	89.5402	23.6712	3.14858	130.224	38.6808	128.584	35.5911	264.331	101.116	32.9973	265.038	125.365
SFG_GM	C9orf72	70	15	567.513	3.50285	1242.69	548.046	3114.15	5.27172	968.367	464.753	157.009	28.2869	169.739	9.4471	32.837	61.6739	139.961	7.16149	24.7799	1047.63	139.493	79.9726	6.95708	1.31441	73.1411	136.701	0	0.373936	2.04115	5.39179	98.4552	22.5946	133.864	154.103	111.275	70.0804	55.7674	15.136	1.05354	83.138	25.8068	85.3353	25.1683	169.209	71.3109	24.9446	179.127	84.7477
SFG_GM	C9orf72	75	46	901.141	8.77091	1970.45	697.158	5037.87	9.08683	1521.87	508.412	204.697	18.8225	153.891	0	60.7569	66.2906	123.893	0	25.0283	999.279	174.076	51.1252	0	2.55895	75.8469	134.273	2.14283	0	12.8212	36.8876	834.847	254.297	1111.35	1201.88	954.027	618.287	496.285	139.326	5.80325	733.87	221.936	742.628	194.269	1567.64	583.232	198.355	1587.32	711.207
SFG_GM	C9orf72	68	9	173.558	1.68949	360.727	240.701	901.983	3.7409	265.255	156.722	61.1533	22.2739	105.308	4.80708	11.6979	12.4888	86.3282	6.79643	14.3156	638.208	98.5999	72.0087	0.302448	1.17487	36.5259	119.946	0.298562	0	0.403884	3.62777	97.278	21.1999	124.168	143.581	102.416	70.5724	57.1766	15.0683	1.67335	82.6379	26.9422	82.0591	24.9913	165.779	65.5027	21.9289	169.581	80.8612
SFG_GM	C9orf72	81	14	269.439	3.96101	561.462	365.323	1574.29	7.37518	488.231	226.933	127.358	36.4745	227.612	12.7628	18.1717	34.3356	135.694	17.1987	26.1839	1392.88	254.184	89.5248	1.44139	5.83359	64.5563	178.095	0	0.372076	3.97155	4.73769	188.335	52.6945	242.477	282.826	205.901	135.813	115.109	33.583	2.03461	174.775	61.3421	167.106	46.5842	367.54	195.492	70.1766	356.427	173.855
SFG_GM	C9orf72	66	9	393.055	4.2158	865.673	304.64	2568.62	5.4034	650.089	230.509	109.511	22.3469	248.795	20.6861	20.6681	16.8514	82.0179	7.73934	24.473	1699.89	269.833	83.2757	0	0.817876	72.6395	186.802	0	3.01764	10.0977	21.6404	565.886	140.175	650.634	744.811	604.244	411.586	336.344	86.9407	5.65077	499.349	155.917	503.052	142.657	1034.01	409.443	144.771	1038.59	492.246
SFG_GM	C9orf72	49	26	244.065	1.60165	550.652	246.018	1585.01	5.84951	477.563	228.393	102.196	21.1978	129.037	4.40086	15.7248	22.0078	121.102	6.86653	20.9697	1107.19	129.096	51.3313	1.63459	1.10528	61.7914	120.313	0	0	2.65001	13.4499	238.427	67.9693	291.191	348.818	275.298	179.161	151.612	36.9798	4.21562	214.65	66.051	220.308	60.582	457.475	176.813	60.8442	448.262	209.472
SFG_GM	C9orf72	65	5	447.011	1.11687	1105.12	340.446	2895.61	1.31496	957.32	214.143	89.9654	17.7735	164.908	9.57233	16.172	15.0936	60.2041	3.80826	19.517	1068.09	145.31	92.6764	0.509127	0	40.2312	125.69	0	1.0475	7.33486	15.8839	247.499	57.4518	305.813	364.183	289.786	188.364	158.685	40.7042	0.372404	229.526	82.3609	231.46	83.0304	475.795	223.407	81.7663	486.178	262.48
SFG_GM	GRN	68	29	1313.87	0	3053.28	541.383	8395.85	0	2498.75	450.425	202.682	9.30794	116.405	0	81.0423	3.09286	108.678	0	13.718	1288.22	94.15	44.8757	0	0	68.2626	146.219	0	0	10.3566	47.2754	760.734	276.334	962.438	1207.48	962.454	632.937	545.267	144.19	1.35615	808.057	260.912	815.794	243.376	1685.73	715.674	237.764	1708.82	842.414
SFG_GM	GRN	64	13	313.147	2.75162	692.337	383.009	1848.59	8.52218	522.499	259.455	120.269	34.8601	153.598	9.33089	14.7154	27.6781	134.559	12.6256	21.7865	1139.26	110.182	67.1324	0	2.45458	50.197	100.762	0	0	0.846972	2.37012	54.6333	14.8223	64.384	77.5399	59.3291	40.6534	33.5841	9.1821	0.578239	48.5099	15.4657	49.5255	13.9716	106.582	40.8461	14.034	106.5	50.0214
SFG_GM	GRN	61	17	605.638	0	1439.75	470.701	3964.61	8.17873	1021.31	378.584	170.715	54.2445	309.226	19.3453	27.3375	25.807	217.45	17.144	31.0053	2012.83	307.743	127.766	2.69069	0	88.1255	242.561	0	0	37.5442	114.222	1835.59	513.522	2505.09	2753.99	2244.88	1461.6	1219	327.417	6.51455	1782.85	550.961	1779.98	516.982	3793.11	1441.89	476.352	3907.4	1813.87
SFG_GM	GRN	54	21	511.96	9.28459	1222.37	813.753	2880.79	18.9286	1150.86	502.373	249.957	51.9934	282.774	19.9398	40.8693	60.9791	164.492	14.6462	47.6425	1774.17	251.97	89.6832	4.86084	8.97033	130.279	129.99	0	1.30463	6.40719	15.4695	217.105	62.2592	272.167	334.575	252.008	167.961	133.796	38.1089	8.53846	202.335	67.3584	197.334	54.8277	435.541	190.761	66.05	428.949	210.63
SFG_GM	GRN	54	26	387.967	16.3736	850.462	682.534	2056.82	19.5637	705.267	420.06	202.208	38.5074	216.075	15.575	26.3648	51.8986	126.223	10.1692	33.3497	1234.1	182.979	65.2327	1.7979	6.58318	64.7848	103.933	0	0	7.64205	6.52633	266.404	73.2431	323.091	385.463	323.08	204.632	170.763	46.3927	4.21737	254.875	88.6441	247.394	79.4727	543.053	262.021	89.5291	526.573	271.428
SFG_GM	GRN	77	48	1018.68	2.32554	2341.09	389.528	6147.27	0	1928.05	304.725	147.244	33.5251	224.908	2.16438	23.2382	7.31321	81.8866	0	16.0224	1742.01	188.314	54.0872	1.60681	0	54.1836	150.508	0	0	13.2923	36.3811	684.345	311.592	913.004	1138.14	939.37	656.222	533.619	150.278	0	811.439	262.885	795.969	236.385	1698.64	693.047	241.378	1728.2	814.329
Note: Lipid values are pmoles/mg protein
[truncated: 775 more columns]

## Sheet: Parietal Grey Matter
Brain_Region	Genotype	Age	PMI	DG(16:0_16:0)+NH4	DG(17:1_16:0)+NH4	DG(18:0_16:0)+NH4	DG(16:0_18:1)+NH4	DG(16:0_18:2)+NH4	DG(19:1_16:0)+NH4	DG(18:0_18:0)+NH4	DG(18:0_18:1)+NH4	DG(18:1_18:1)+NH4	DG(16:0_20:3)+NH4	DG(16:0_20:4)+NH4	DG(17:0_20:4)+NH4	DG(18:0_20:1)+NH4	DG(20:1_18:1)+NH4	DG(18:0_20:3)+NH4	DG(18:1_20:3)+NH4	DG(16:0_22:4)+NH4	DG(18:0_20:4)+NH4	DG(18:1_20:4)+NH4	DG(16:0_22:6)+NH4	DG(18:0_22:1)+NH4	DG(18:1_22:1)+NH4	DG(18:0_22:4)+NH4	DG(18:0_22:6)+NH4	DG(18:1_24:1)+NH4	TG(8:0_8:0_8:0)+NH4	TG(8:0_8:0_10:0)+NH4	TG(8:0_10:0_10:0)+NH4	TG(8:0_12:0_12:0)+NH4	TG(20:3e_6:0_6:0)+NH4	TG(10:0_12:0_12:0)+NH4	TG(16:0_8:0_12:0)+NH4	TG(12:0_12:0_14:0)+NH4	TG(12:0_14:0_14:0)+NH4	TG(16:0_12:0_14:0)+NH4	TG(18:1_12:0_12:0)+NH4	TG(42:4e)+NH4	TG(16:0_14:0_14:0)+NH4	TG(44:1)+NH4	TG(15:0_14:0_16:0)+NH4	TG(15:0_14:0_16:1)+NH4	TG(16:0_14:0_16:0)+NH4	TG(16:0_14:0_16:1)+NH4	TG(16:1_14:0_16:1)+NH4	TG(15:0_16:0_16:0)+NH4	TG(15:0_16:0_16:1)+NH4
SPC_GM	Control	84	16	566.96	12.3633	1311.6	746.534	2349.26	19.2266	1161.71	660.25	308.416	49.055	345.541	26.4978	54.9799	120.408	312.746	35.9959	70.9099	2637.61	353.207	113.479	11.1649	22.8961	180.177	246.682	5.4977	4.0645	15.6367	35.1671	244.827	57.6104	339.072	357.326	309.141	212.812	165.615	44.5695	5.77275	281.269	72.5476	304.167	75.0673	572.411	199.309	70.377	627.191	226.928
SPC_GM	Control	80	29	471.338	0	1199.07	346.112	2945.7	1.3461	1059.15	202.229	99.7846	23.0854	123.459	1.51722	23.6767	18.482	69.4305	1.41576	14.4626	869.075	133.015	56.5307	4.05005	0	51.513	147.41	0	2.75999	23.6823	70.1768	749.367	182.102	924.882	1071.58	913.859	622.325	488.142	139.855	1.20327	745.052	263.302	695.417	211.362	1514.61	792.62	287.702	1535.99	717.054
SPC_GM	Control	84	36	1218.83	0	3046.07	665.8	6960.74	0	3002.18	367.386	187.483	18.735	334.282	8.91132	67.7274	11.9538	118.972	3.30627	34.4484	1878.76	251.5	122.299	7.40807	0	76.5237	310.73	0	5.45451	18.0675	34.0034	384.444	138.185	497.53	583.166	522.032	357.623	273.772	75.6491	0.347806	407.625	125.871	407.176	126.491	831.37	359.998	124.061	884.803	409.326
SPC_GM	Control	51	41	518.089	0.824989	1119.38	405.978	1886.85	2.55987	910.456	236.719	134.691	34.7	232.912	10.8152	20.3069	15.6892	96.3113	13.5283	31.4911	1303.17	199.363	126.387	2.85356	3.96492	52.3026	264.252	0.756469	7.51859	21.3872	56.4762	349.04	87.3397	461.494	503.368	448.472	308.544	248.224	62.3485	0	406.082	105.811	431.995	102.803	856.662	287.355	106.775	926.929	315.332
SPC_GM	Control	73	9	776.831	5.80136	1712.22	774.23	3188.76	16.4454	1522.64	570.892	212.376	61.1462	236.197	16.1897	42.9703	55.7461	232.711	17.3903	66.0952	1357.38	162.565	126.279	7.46088	3.35202	112.209	235.19	2.15652	6.99357	22.0983	51.4444	371.321	79.7083	500.065	567.7	451.163	309.441	243.758	62.1501	6.92196	402.35	101.015	434.161	102.518	835.659	281.694	102.248	926.629	322.433
SPC_GM	Control	69	39	503.23	3.0456	1146.89	671.458	2562.99	6.72928	993.614	372.62	199.082	33.638	336.442	15.2035	36.3487	37.7872	127.506	20.1253	39.6748	2152.87	399.474	146.734	6.92659	2.84431	94.3512	324.338	0	5.86604	21.1464	43.6136	380.012	116.748	535.761	577.649	469.04	321.484	247.954	66.0189	1.80534	357.304	115.292	363.484	108.701	742.619	308.174	111.016	782.434	369.88
SPC_GM	Control	66	63	381.661	0	870.686	163.509	1987.21	0.524817	579.95	84.3333	46.5898	10.1299	98.452	2.73143	10.4423	3.74767	27.0966	0	21.3873	696.26	84.5185	54.9609	0	0	36.0174	126.768	0	21.1356	63.8931	146.883	1103.59	235.226	1290.74	1506.57	1370.39	976.787	790.735	203.241	0	1222.16	319.642	1316.11	324.538	2610.04	864.173	298.473	2778.9	969.073
SPC_GM	Control	66	23	498.898	3.3938	1331.01	579.65	3033.93	5.54438	1500.23	276.9	162.75	39.0989	333.523	16.0206	30.0281	25.7456	115.476	7.5194	41.1259	1946.83	286.094	135.661	4.12768	0	86.5839	311.036	0	2.54068	7.02851	11.7648	133.965	33.4833	168.744	193.364	165.783	106.948	82.6454	22.6589	0	120.433	38.7	124.115	41.5877	251.917	113.735	39.2704	258.829	129.767
SPC_GM	Control	71	16	445.431	16.4862	994.246	852.629	2283.97	18.4484	1032.29	498.985	295.384	56.3465	431.762	28.5117	41.9513	67.6241	161.175	22.6569	60.7255	2219.22	403.148	166.615	6.35127	12.8923	121.98	334.94	4.67098	2.31177	7.09829	14.6906	153.385	39.8878	216.839	237.049	183.361	118.285	89.8595	25.021	3.37132	132.699	40.8679	135.64	43.8956	281.846	119.392	40.1029	289.671	139.978
SPC_GM	Control	60	25	558.96	15.755	1205.37	774.449	2468.08	22.2203	1113.62	608.935	326.899	106.743	684.815	58.8197	41.0307	88.6663	502.856	63.5825	101.202	3908.13	601.155	252.753	11.615	14.9434	199.48	674.929	4.10422	3.69237	11.8444	25.1864	185.991	50.3756	256.475	272.428	224.651	152.693	121.542	33.2669	6.39853	196.93	54.0466	209.175	49.7953	431.186	147.805	52.0158	452.779	160.019
SPC_GM	Control	69	16	446.114	1.99436	1082.43	618.748	2493.48	8.29673	1130.73	324.477	136.065	26.6537	146.04	5.04588	39.2169	12.5083	77.3648	4.03189	25.5533	727.154	109.963	78.7418	5.56244	5.03542	63.4209	134.861	0	2.33954	8.57317	20.254	243.145	58.5969	362.55	406.002	321.111	204.347	146.15	45.9886	3.93403	217.245	68.7199	223.816	67.4761	463.815	194.396	64.6373	491.58	225.657
SPC_GM	C9orf72	83	13	380.546	3.98311	883.61	179.568	1716.57	0.590546	672.291	111	72.917	17.7878	142.544	7.98237	13.432	9.59321	60.3065	4.00452	22.1737	1004.3	109.724	45.8931	0.982289	0	40.9178	115.931	0	18.3694	59.1942	97.1015	770.367	195.794	946.811	1109.69	1048.01	720.971	571.908	156.693	1.30322	975.766	257.139	1024.28	269.145	1982.85	702.517	262.259	2165.49	792.746
SPC_GM	C9orf72	67	22	727.066	11.2118	1699.85	881.134	4137.67	16.2374	1489.23	662.079	279.113	63.2384	507.466	34.0008	94.6327	117.698	278.121	27.2126	76.672	3344.5	432.245	165.155	17.6234	15.1347	219.152	392.303	1.55521	1.557	9.51479	24.2115	271.472	69.4157	398.326	442.722	355.072	230.483	176.028	48.6866	10.8661	254.959	76.0698	254.521	77.7343	519.149	214.373	70.5031	557.69	246.05
SPC_GM	C9orf72	69	24	940.015	2.213	2350.77	538.79	5679.7	1.8323	1915.41	366.046	204.653	48.8333	440.784	29.0337	53.6822	32.6406	203.49	21.2036	48.5341	3174.09	465.302	142.41	1.52948	3.00503	121.581	478.618	0	0	78.5165	171.498	2211.2	711.742	2858.92	3393.16	2929.97	1912.38	1517.33	402.149	2.79554	2183.38	668.663	2160.69	688.85	4561.11	1877.35	662.546	4801.79	2225.71
SPC_GM	C9orf72	61	39	331.529	13.1676	753.203	797.983	1588.02	26.7304	527.026	700.735	227.225	56.245	322.509	27.1531	52.944	105.23	270.52	22.1182	59.1962	2751.03	309.043	145.795	12.6439	18.0684	169.355	281.574	5.41921	2.7688	6.21471	9.71066	65.0997	12.4997	90.9104	96.1215	69.0007	44.1358	34.6423	10.3907	2.14346	51.6676	17.0653	51.6215	18.1435	106.069	47.6515	17.2958	108.919	54.3784
SPC_GM	C9orf72	70	15	423.517	6.96313	917.997	547.036	1701.44	13.0854	772.009	449.824	163.446	38.7792	229.73	13.4918	37.1648	66.3802	174.218	23.3148	68.2882	1863.36	243.101	113.43	9.48715	12.9477	103.107	259.721	3.21255	4.01572	10.5094	25.4823	156.567	33.8702	219.926	238.653	189.075	128.343	102.27	28.4221	3.15291	165.983	48.0147	182.574	52.6765	347.812	131.756	50.9291	379.419	151.604
SPC_GM	C9orf72	75	46	567.308	7.0815	1282.45	853.577	2405.65	15.5661	993.581	497.502	227.835	42.8712	222.834	12.2021	57.6267	59.744	129.688	10.7609	35.1688	1306.64	204.893	93.5261	14.4609	9.42161	91.8704	177.161	3.89931	1.2738	6.87613	18.2367	209.767	46.2658	285.733	313.594	246.81	160.38	118.643	34.3286	2.96308	180.104	55.9788	179.959	56.1296	357.281	154.6	52.6007	379.289	179.151
SPC_GM	C9orf72	68	9	339.95	0	761.042	204.085	1606.67	0	552.371	113.179	66.3123	20.0646	79.4863	5.3549	13.7657	7.93931	57.1449	4.02634	19.0535	568.204	69.0743	49.9756	0.429043	0.526115	28.4071	87.3141	0	12.3178	46.3901	95.2241	592.45	177.797	725.422	834.794	773.637	551.587	441.929	114.022	1.74491	713.297	184.756	765.692	189.055	1464.66	495.021	176.837	1616.64	568.005
SPC_GM	C9orf72	81	14	480.996	7.55765	1021.67	589.057	1754.79	11.4891	839.215	371.743	191.563	56.5758	302.206	23.299	30.8246	57.2104	224.353	31.0936	71.0091	2050.3	290.898	165.114	4.61858	12.3536	86.3593	313.176	3.24283	3.30732	11.4228	30.9136	196.92	40.7686	266.918	294.25	238.468	167.187	130.32	37.2169	1.40079	216.38	58.8543	226.891	58.4443	455.688	174.309	64.2303	485.375	172.449
SPC_GM	C9orf72	66	9	258.214	6.78681	555.728	492.68	1295.82	11.5382	477.503	376.821	170.609	34.0194	234.538	18.3687	27.6999	44.5266	134.679	18.0793	38.1888	1799.94	241.784	102.261	4.62176	10.257	102.321	201.973	3.46292	0.239149	2.28292	5.5715	84.7824	14.4494	121.11	127.457	94.9213	63.3707	47.3713	13.9405	2.5836	68.6872	22.1424	69.1998	22.8075	140.997	61.4326	20.1359	146.67	71.2645
SPC_GM	C9orf72	49	26	407.005	10.561	897.988	841.001	1800.55	24.1431	888.528	687.743	339.097	76.8111	396.884	28.8004	55.7569	103.072	386.76	25.849	61.7794	3240.62	343.747	152.944	13.5925	22.1074	193.098	470.067	6.8042	2.58292	8.9238	19.0916	212.216	54.8174	309.627	321.66	254.549	165.218	125.061	36.2875	10.0048	187.151	62.5273	189.807	64.8356	389.177	176.952	65.2261	402.962	205.548
SPC_GM	C9orf72	65	5	571.177	6.18952	1243.04	691.37	2303.46	20.9022	1077.4	422.756	234.319	70.95	686.311	55.0856	32.7148	64.0883	235.788	37.1846	75.594	3609.97	639.715	233.446	2.5251	7.85689	119.503	476.841	1.52587	4.57834	13.482	33.8013	226.636	50.0067	285.26	342.953	278.125	190.059	151.495	40.9927	3.24057	254.468	66.6896	262.843	64.9401	514.393	179.359	64.4339	560.508	202.76
SPC_GM	GRN	68	29	384.104	5.69578	871.767	538.574	1711.44	15.0196	696.336	465.1	162.545	33.9774	136.437	10.7645	32.8888	52.6944	153.678	7.57444	31.2356	1423.17	144.606	59.0953	8.16471	4.71992	82.197	126.07	1.07294	1.87127	10.3891	29.672	365.819	86.901	457.099	504.178	410.376	284.615	213.372	60.3052	3.26702	309.135	98.8262	318.504	92.8425	649.739	282.827	94.0596	691.179	315.629
SPC_GM	GRN	64	13	323.978	8.6943	697.5	720.689	1448.76	21.3197	526.145	580.945	221.289	54.1911	182.458	22.9388	32.8218	72.2731	310.144	20.8266	41.7749	1744.48	123.865	106.39	6.98924	8.59588	120.135	175.435	5.43385	0.930449	2.9688	8.51829	94.2211	18.513	136.068	149.749	113.553	76.2041	57.9502	16.2286	2.44751	85.9452	27.0281	85.0473	27.5411	173.354	76.4391	27.0352	182.438	86.8391
SPC_GM	GRN	61	17	375.974	13.9648	762.183	675.585	1524.69	20.5794	548.894	464.555	243.034	69.3483	251.281	28.5571	30.8206	61.7087	295.946	34.192	65.1815	1701.9	195.239	97.0399	7.4166	11.9102	102.052	131.705	7.01289	4.558	13.1328	29.2559	205.43	44.9167	286.138	294.674	236.239	162.683	128.112	34.978	4.66114	217.804	58.4621	227.271	57.3572	434.771	158.641	56.0298	477.236	170.567
SPC_GM	GRN	54	21	385.597	0	914.798	270.914	1854.22	3.81357	677.341	159.903	93.5027	22.789	110.701	11.5161	13.1222	8.45976	76.0787	3.17559	33.614	1370.58	137.33	76.2558	1.6542	0	54.9224	123.595	0.548909	13.2226	38.9007	101.444	641.875	164.415	761.605	899.397	843.903	581.951	476.094	121.547	4.15281	772.57	200.088	849.846	198.106	1652.85	582.615	198.124	1778.18	630.596
SPC_GM	GRN	54	26	315.41	29.3553	586.176	1554.13	1308.36	46.3873	366.24	976.637	477.444	96.8603	608.645	50.729	85.1362	164.106	351.017	36.7708	123.699	3233.44	408.804	127.756	17.992	46.4485	271.529	210.792	18.1788	0.634504	3.8673	7.93712	141.406	23.4858	193.941	179.029	146.867	92.9344	70.6426	19.401	14.367	103.628	32.3894	100.978	31.1706	215.4	91.6094	29.9805	223.99	104.773
SPC_GM	GRN	77	48	481.648	10.2048	1125.99	659.449	2323.94	13.6412	1243.75	394.017	206.174	42.8036	319.782	24.4603	41.2911	40.3533	139.591	11.8883	41.7628	1578.57	223.408	109.003	8.85553	7.78284	97.1419	187.378	1.81351	3.00219	8.47819	17.1703	184.075	56.7653	247.652	289.39	229.377	146.718	114.282	33.6823	1.93309	166.632	53.8226	166.284	50.5773	348.919	144.919	49.3339	350.321	169.336
Note: Lipid values are pmoles/mg protein
[truncated: 775 more columns]

## Sheet: Parietal White Matter
Brain_Region	Genotype	Age	PMI	DG(16:0_16:0)+NH4	DG(17:1_16:0)+NH4	DG(18:0_16:0)+NH4	DG(16:0_18:1)+NH4	DG(16:0_18:2)+NH4	DG(19:1_16:0)+NH4	DG(18:0_18:0)+NH4	DG(18:0_18:1)+NH4	DG(18:1_18:1)+NH4	DG(16:0_20:3)+NH4	DG(16:0_20:4)+NH4	DG(17:0_20:4)+NH4	DG(18:0_20:1)+NH4	DG(20:1_18:1)+NH4	DG(18:0_20:3)+NH4	DG(18:1_20:3)+NH4	DG(16:0_22:4)+NH4	DG(18:0_20:4)+NH4	DG(18:1_20:4)+NH4	DG(16:0_22:6)+NH4	DG(18:0_22:1)+NH4	DG(18:1_22:1)+NH4	DG(18:0_22:4)+NH4	DG(18:0_22:6)+NH4	DG(18:1_24:1)+NH4	TG(8:0_8:0_8:0)+NH4	TG(8:0_8:0_10:0)+NH4	TG(8:0_10:0_10:0)+NH4	TG(8:0_12:0_12:0)+NH4	TG(20:3e_6:0_6:0)+NH4	TG(10:0_12:0_12:0)+NH4	TG(16:0_8:0_12:0)+NH4	TG(12:0_12:0_14:0)+NH4	TG(12:0_14:0_14:0)+NH4	TG(16:0_12:0_14:0)+NH4	TG(18:1_12:0_12:0)+NH4	TG(42:4e)+NH4	TG(16:0_14:0_14:0)+NH4	TG(44:1)+NH4	TG(15:0_14:0_16:0)+NH4	TG(15:0_14:0_16:1)+NH4	TG(16:0_14:0_16:0)+NH4	TG(16:0_14:0_16:1)+NH4	TG(16:1_14:0_16:1)+NH4	TG(15:0_16:0_16:0)+NH4	TG(15:0_16:0_16:1)+NH4
SPC_WM	Control	84	16	686.395	45.7648	1553.2	2761.14	3222.96	121.224	1222.92	2984.25	1194.29	238.161	1103.11	105.709	225.458	782.547	1623.52	187.076	222.466	7681.8	1462.3	112.976	59.1782	154.94	849.722	345.044	52.0235	0.416027	1.92147	4.82384	108.808	19.943	118.095	164.255	93.1876	55.2238	45.353	12.3094	10.7301	68.2489	21.5636	67.2207	17.9945	142.829	54.2074	18.1792	144.234	65.1294
SPC_WM	Control	80	29	278.347	22.5875	732.356	1269.53	828.032	53.1453	610.402	1202.99	528.825	218.927	808.279	101.583	144.064	372.217	878.237	190.23	196.718	4606.7	1135.31	76.0955	43.2744	89.9996	533.806	276.496	35.9047	0.151033	0.484982	1.09677	37.7831	7.33063	39.7662	59.6326	33.3826	18.0393	13.6006	3.65956	9.29555	22.6779	6.57825	24.265	6.19282	50.3629	18.4631	5.89808	48.1219	23.5609
SPC_WM	Control	84	36	436.502	48.5355	1236.22	1902.58	1318.56	109.155	1240.17	2239.34	831.929	227.091	698.058	109.642	242.757	686.658	1673.84	212.045	219.258	5602.4	1254.78	68.2495	63.198	144.483	850.603	315.801	47.0231	0.122936	0.67961	1.51467	43.0016	8.14209	49.5293	66.5697	34.8383	20.927	16.271	4.7524	13.6482	24.2973	7.23892	25.0052	6.88255	55.3872	21.3748	6.39993	54.4927	26.7949
SPC_WM	Control	51	41	407.614	31.667	1213.74	1502.24	860.663	109.719	1042.72	2625.03	460.082	159.286	381.321	54.7739	345.896	553.151	1191.8	106.583	129.01	3092.27	506.354	23.526	89.5444	153.957	636.551	150.184	55.773	0.347149	0.764221	0.864621	28.6296	5.81649	35.1674	44.7783	25.905	13.2607	10.4873	3.09216	7.21322	17.4345	5.41627	19.1501	5.69456	39.3056	17.5526	4.89568	39.6189	21.8155
SPC_WM	Control	73	9	542.353	50.2695	1157.24	1874.55	2648.31	106.81	986.421	1759.4	853.146	307.905	1161.22	198.266	164.756	573.087	1714.29	276.898	275.179	8521.54	1706.7	89.5187	42.8981	100.054	857.866	462.267	32.6122	0.297582	1.49921	4.65715	136.238	27.3999	150.327	181.423	113.163	70.0835	54.7849	14.9217	35.098	80.5587	25.9517	85.1069	24.7329	176.806	67.2056	22.0122	180.953	83.564
SPC_WM	Control	69	39	460.262	33.8655	1082.49	1663.34	1442.92	82.187	781.025	1921.22	733.509	175.659	545.479	70.49	197.918	546.483	1037.39	178.855	206.68	4223.39	1173.62	61.9625	56.618	109.08	641.057	313.478	37.0194	0.0815001	0.613454	1.00691	43.3414	7.75608	51.2608	71.1642	36.9883	22.1307	17.1876	4.51969	7.63848	27.3775	8.17382	28.5412	7.32512	59.9812	22.5469	6.70735	58.8334	28.5498
SPC_WM	Control	66	63	243.054	28.4231	439.435	1034.44	814.709	47.922	278.857	842.984	376.679	142.813	414.791	73.8045	53.142	184.261	692.14	111.188	160.572	3516.84	718.438	40.4171	8.74913	32.6938	422.477	170.039	8.5728	0.184477	1.70448	2.40285	134.807	32.4336	147.829	175.757	113.003	67.2212	53.2916	13.9845	22.6985	85.817	25.1478	84.7182	22.708	175.481	65.8495	22.7199	176.519	79.7915
SPC_WM	Control	66	23	241.159	18.0728	500.038	797.734	969.857	36.9503	373.401	716.106	430.321	112.082	554.841	115.357	67.8081	230.653	593.065	115.043	158.54	5248.15	1083.4	38.5357	13.4197	48.712	451.601	166.271	13.4817	0.420538	1.96559	5.69735	139.138	33.2559	144.109	186.754	109.149	63.2152	50.205	13.2344	17.0444	73.9518	21.6447	78.1025	19.8363	164.704	59.7672	20.9507	164.773	72.0109
SPC_WM	Control	71	16	61.2691	41.3777	272.979	804.82	183.315	60.2742	470.706	1200.62	317.433	185.78	223.77	82.4828	235.624	338.372	724.816	137.075	221.976	2573.52	362.267	28.1856	33.5861	139.005	469.186	239.093	29.5399	1.25279	4.82873	0	86.1883	10.5521	91.2368	143.394	187.317	79.5256	61.9072	20.2823	197.337	114.046	36.0168	128.272	35.3448	266.994	120.012	34.1331	257.795	136.497
SPC_WM	Control	60	25	306.861	26.2807	524.248	932.284	1352.39	51.3707	357.524	765.302	605.958	212.558	840.627	188.724	58.7229	293.645	1277.83	260.412	244.115	8312.12	1651.03	57.5863	7.85548	55.6569	502.347	286.996	12.1877	0.540699	8.57331	12.3747	478.515	107.629	462.882	484.167	363.578	220.344	178.703	46.6774	68.5265	257.352	76.0067	253.04	67.0679	537.114	203.028	68.314	540.356	246.496
SPC_WM	Control	69	16	473.493	29.1233	1171.09	1523.58	1974.44	75.5529	1182.25	1721.19	632.002	114.806	482.072	62.8401	163.576	411.818	645.648	99.6847	166.289	3254.88	905.648	41.2658	47.5767	96.822	612.002	204.079	30.8116	0.33709	2.12228	3.45772	109.13	17.8187	136.408	178.071	94.0958	55.0873	42.82	11.4764	25.2803	67.0469	19.2381	70.2993	18.0652	141.904	54.3963	18.6903	141.417	69.2644
SPC_WM	C9orf72	83	13	321.265	51.2324	881.907	1952.62	757.834	135.212	728.706	2339.57	777.491	336.201	797.484	138.844	225.49	792.156	2122.46	248.551	266.747	5898.08	1096.28	90.0849	57.7898	142.145	955.09	374.451	43.6451	0.0499918	0.250307	0.38554	22.9243	4.45443	27.094	34.7886	20.4192	11.2555	8.91831	2.46788	10.9811	14.2603	4.34877	14.5478	4.0082	31.4764	12.9915	3.73277	30.6668	15.2386
SPC_WM	C9orf72	67	22	409.704	40.2943	1034.84	1874.07	1454.46	116.429	1198.81	2105.78	763.356	269.515	878.939	126.754	169.647	571.74	1584.07	203.355	230.698	5953.9	1217.79	105.511	53.9528	114.012	792.38	373.766	40.5486	0.178608	0.762998	1.97473	54.6197	10.5685	63.1079	82.9301	47.4702	28.558	21.1469	5.78863	13.8726	33.6512	10.2656	35.0968	9.21993	73.7394	27.7195	8.74044	70.9041	35.0061
SPC_WM	C9orf72	69	24	255.675	26.9235	492.113	977.633	1154.49	46.4486	374.421	677.371	498.739	236.039	725.477	146.649	46.1676	221.09	1229.56	330.618	153.928	6432.55	1560.15	82.1417	8.57137	35.2086	356.516	455.187	9.85899	0.508141	3.02095	5.8244	144.121	32.668	152.726	172.732	116.702	72.1208	56.6934	15.3525	19.1162	83.3776	26.6739	83.642	23.9482	174.349	64.6405	22.0684	179.35	84.925
SPC_WM	C9orf72	61	39	428.939	35.4352	884.62	1414.82	1371.23	79.3473	696.246	1525.35	455.819	170.532	628.625	94.2457	160.316	295.819	1069.19	95.9401	114.01	4692.85	603.711	24.0455	44.0443	62.2203	363.742	161.979	26.6291	0.395656	1.79648	2.61072	59.2215	11.7471	64.4838	79.7446	49.9893	31.5954	24.3558	6.95802	5.03093	36.7499	11.7836	37.7577	11.1241	77.7	30.9606	10.3687	77.7911	37.9227
SPC_WM	C9orf72	70	15	472.59	36.8475	946.861	1771.23	1713.46	95.1098	850.528	1827.87	667.602	170.922	679.201	93.4562	162.095	441.911	1026.18	130.928	168.293	4391.7	991.184	75.3566	38.4756	85.3293	459.551	271.899	28.7341	1.23257	3.50866	5.27196	114.292	23.6279	121.007	138.137	93.4775	54.7483	44.1105	11.9526	12.2608	64.7806	21.3829	66.8362	19.833	140.19	56.4869	20.2302	143.297	68.9226
SPC_WM	C9orf72	75	46	498.266	47.8119	1042.25	1873.99	1353.52	96.3846	714.99	1968.65	682.117	135.934	537.809	82.1084	177.587	438.561	775.319	125.142	180.74	4114.89	977.484	56.494	50.7439	86.2744	615.249	266.346	28.076	0.0832938	1.06178	1.45663	57.7689	11.643	67.213	88.9581	48.33	27.9572	22.4943	6.50355	7.8431	35.1905	10.4961	36.4345	10.7557	77.1601	30.0215	9.57979	76.4377	38.5511
SPC_WM	C9orf72	68	9	360.821	43.5438	837.773	1801.63	991.127	103.343	623.013	2075.43	821.218	392.536	863.705	145.508	188.887	643.565	2710.95	419.456	294.26	7610.6	1729	122.157	45.3276	118.511	1112.58	472.676	35.8236	0.143485	1.03245	1.79722	49.5504	9.4774	56.1602	75.8339	42.212	23.3333	18.2632	5.10835	21.2582	28.4521	8.84182	30.3763	8.79572	63.6244	26.4705	8.33841	64.7979	32.9632
SPC_WM	C9orf72	81	14	367.502	53.0414	725.582	2048.98	1238	89.7587	456.349	1834.39	806.018	365.659	713.064	80.475	126.517	534.881	1862.51	209.17	170.455	3871.44	820.19	83.055	32.1931	85.4175	428.156	305.132	25.9789	0	0.819993	1.26967	70.7499	14.8526	74.9585	105.707	58.7914	33.3022	28.1772	8.8077	11.4021	43.0866	16.5977	42.4447	12.1651	96.9312	53.5572	17.9556	91.3389	44.7961
SPC_WM	C9orf72	66	9	460.148	52.896	1164.47	2145.73	1779.58	116.532	1137.51	2108.7	816.613	164.033	645.226	106.281	158.659	487.099	1020.31	140.734	166.406	4725.02	926.834	53.6213	43.8132	91.7752	546.539	195.92	37.5978	0.169099	1.24422	2.35571	77.5458	12.64	93.4166	118.292	63.4962	38.837	31.214	8.18107	11.1718	49.5218	15.1701	51.4593	15.1297	104.206	42.1784	13.4364	104.278	54.0877
SPC_WM	C9orf72	49	26	347.014	48.4396	681.392	1573.12	919.741	96.8317	491.294	1637.67	722.009	291.609	639.943	159.218	134.322	476.581	2183.57	169.783	220.542	6366.91	577.139	30.498	28.5166	83.6599	979.095	136.893	22.9845	0.260879	1.14711	3.20244	89.522	18.0621	100.255	116.793	73.0928	43.8792	35.6715	10.1253	44.1826	51.9872	15.3792	52.9956	14.2172	109.552	41.9723	13.4013	110.016	51.1852
SPC_WM	C9orf72	65	5	473.153	41.2166	986.952	1828.82	2095.44	85.6823	851.301	1469.85	694.234	221.029	1183.98	120.034	102.527	394.22	973.228	157.576	159.948	5600.73	1524.26	116.709	27.8707	66.1295	375.604	313.047	19.2149	0.148132	1.53191	3.11056	107.652	23.1412	124.619	164.033	95.772	59.7222	45.9816	13.599	8.03159	67.6645	21.4277	68.2046	18.3635	147.995	55.6064	17.7486	148.435	67.5002
SPC_WM	GRN	68	29	323.734	42.2679	679.844	1650.22	824.767	102.68	420.162	1640.29	593.239	292.04	465.624	83.6577	94.0668	448.687	1350.21	138.754	148.975	3163.53	423.605	45.2331	23.1532	63.6543	499.901	166.191	22.3057	0	0.85552	0.470366	53.4819	11.224	67.7615	86.2096	44.568	25.4838	19.808	6.23337	15.0558	32.4826	10.2402	32.6539	8.37286	68.8784	28.7927	9.22026	66.0345	32.4765
SPC_WM	GRN	64	13	271.876	70.2216	529.246	1940.7	857.231	134.347	312.004	1739.96	703.122	420.07	564.671	134.845	75.8434	429.68	2155.59	248.065	126.129	3751.77	477.008	29.1068	17.8627	45.9917	268.42	117.517	24.2908	0.20314	2.22324	2.50565	110.604	28.4097	121.266	158.976	93.4743	59.8602	45.3712	12.5885	13.5312	66.4531	19.6122	67.3463	18.8944	143.037	52.1835	18.8457	145.988	68.9285
SPC_WM	GRN	61	17	636.004	48.3972	1352.96	1701.6	3433.43	96.0636	986.068	1381.13	928.542	427.189	1521.69	226.04	114.562	440	2420.15	484.306	222.302	9742.93	2414.05	86.8034	27.4509	81.5898	492.52	414.775	31.11	0.250437	4.11168	7.91888	223.821	53.82	245.736	271.597	190.017	118.436	92.5384	24.7458	21.6459	140.255	43.186	146.866	38.4506	303.492	116.185	37.384	305.328	143.467
SPC_WM	GRN	54	21	327.168	57.4381	815.137	1834.71	998.841	112.769	669.623	1596.1	656.389	393.144	963.497	193.064	127.041	404.743	1785.88	214.879	290.205	5931.45	600.741	70.0625	31.7971	83.7009	877.926	206.645	32.8511	0.067325	1.19288	1.9503	62.0045	11.4148	68.2561	84.7858	50.8353	29.9277	24.4067	6.51453	20.4519	36.6674	10.9608	37.731	9.78204	77.9568	31.3089	9.48238	79.2645	38.1982
SPC_WM	GRN	54	26	298.389	75.3343	646.06	2011.87	734.876	159.861	504.968	1895.95	711.295	401.752	661.422	166.821	134.138	460.84	1886.82	191.942	167.013	3972.71	402.164	26.1593	38.1433	77.5184	437.28	105.678	33.3646	0	0.758134	0.539403	43.0463	7.34929	43.8016	60.0617	36.4456	20.9871	16.4471	4.72623	10.8119	25.1689	7.09972	25.9574	6.68272	55.1039	19.9862	6.52058	54.0023	24.7453
SPC_WM	GRN	77	48	414.927	47.7676	1298.35	1856.97	874.323	140.307	1336.45	2003.44	631.807	301.393	1014.96	213.774	205.718	468.758	1724.7	173.11	213.352	7562.57	1067.23	100.984	54.6901	93.1261	821.27	546.813	37.5779	0.0310514	0.467701	0.935181	33.4291	5.85582	36.5918	52.6139	28.3597	14.9866	11.887	3.29209	5.96546	19.0315	5.85682	19.7381	5.3293	43.1403	16.8104	4.95235	41.4524	20.5639
Note: Lipid values are pmoles/mg protein
[truncated: 775 more columns]

## Sheet: Frontal White Matter
Brain_Region	Genotype	Age	PMI	DG(16:0_16:0)+NH4	DG(17:1_16:0)+NH4	DG(18:0_16:0)+NH4	DG(16:0_18:1)+NH4	DG(16:0_18:2)+NH4	DG(19:1_16:0)+NH4	DG(18:0_18:0)+NH4	DG(18:0_18:1)+NH4	DG(18:1_18:1)+NH4	DG(16:0_20:3)+NH4	DG(16:0_20:4)+NH4	DG(17:0_20:4)+NH4	DG(18:0_20:1)+NH4	DG(20:1_18:1)+NH4	DG(18:0_20:3)+NH4	DG(18:1_20:3)+NH4	DG(16:0_22:4)+NH4	DG(18:0_20:4)+NH4	DG(18:1_20:4)+NH4	DG(16:0_22:6)+NH4	DG(18:0_22:1)+NH4	DG(18:1_22:1)+NH4	DG(18:0_22:4)+NH4	DG(18:0_22:6)+NH4	DG(18:1_24:1)+NH4	TG(8:0_8:0_8:0)+NH4	TG(8:0_8:0_10:0)+NH4	TG(8:0_10:0_10:0)+NH4	TG(8:0_12:0_12:0)+NH4	TG(20:3e_6:0_6:0)+NH4	TG(10:0_12:0_12:0)+NH4	TG(16:0_8:0_12:0)+NH4	TG(12:0_12:0_14:0)+NH4	TG(12:0_14:0_14:0)+NH4	TG(16:0_12:0_14:0)+NH4	TG(18:1_12:0_12:0)+NH4	TG(42:4e)+NH4	TG(16:0_14:0_14:0)+NH4	TG(44:1)+NH4	TG(15:0_14:0_16:0)+NH4	TG(15:0_14:0_16:1)+NH4	TG(16:0_14:0_16:0)+NH4	TG(16:0_14:0_16:1)+NH4	TG(16:1_14:0_16:1)+NH4	TG(15:0_16:0_16:0)+NH4	TG(15:0_16:0_16:1)+NH4
SFG_WM	Control	84	16	202.928	22.878	421.137	1073.82	1023.59	47.1136	271.387	976.3	573.34	134.289	575.611	69.4181	69.854	333.855	902.116	127.193	120.04	4186.05	918.767	38.5502	13.5797	62.8752	393.292	116.46	16.8424	0.174015	0.58994	1.90443	56.6753	13.6608	79.4493	81.2505	51.7432	30.5332	25.9393	7.11312	10.0667	38.1273	12.1961	39.0072	11.6531	80.8966	32.5228	11.4976	85.5699	40.9758
SFG_WM	Control	80	29	229.936	15.0655	509.462	808.216	992.497	28.7646	372.229	682.888	369.958	77.3011	441.55	42.311	52.1121	194.068	412.675	69.0959	92.93	2457.85	636.517	24.7005	14.529	46.0472	260.433	88.5316	15.8634	0.0806051	1.153	3.41594	68.1021	14.9793	93.681	113.014	60.1341	32.7999	28.0018	8.46412	8.75458	42.7696	14.9002	44.9617	14.0317	93.5591	40.1692	15.2448	93.0615	47.801
SFG_WM	Control	84	36	163.69	20.8307	307.672	784.434	811.663	38.7435	169.851	532.443	397.777	113.429	388.276	51.9617	35.3587	203.53	671.564	108.517	107.271	3031.72	673.86	21.1415	5.2242	40.7879	260.799	83.4733	8.24976	2.2079	19.0478	20.0952	820.127	165.064	1082.62	902.574	711.015	418.636	353.32	106.553	214.107	526.338	168.698	519.161	162.314	1102.28	451.453	166.443	1153.97	519.538
SFG_WM	Control	51	41	278.034	15.7277	599.049	733.184	1460.31	33.5639	447.358	863.544	303.401	60.6014	218.674	22.8645	74.6322	185.164	418.505	37.9018	52.7522	1411.29	249.686	7.16183	17.3298	41.4135	183.27	35.892	15.2888	5.75214	10.888	14.2352	125.44	26.1942	160.833	189.134	117.387	66.9746	57.5598	17.6758	9.15162	81.5975	30.7519	87.8526	31.7382	176.504	80.7992	31.4166	182.311	97.939
SFG_WM	Control	73	9	237.39	35.9962	563.226	1067.7	130.427	99.1931	876.713	1445.31	224.363	130.644	214.37	51.0634	414.398	374.133	857.827	65.6943	127.972	1508.31	255.584	15.3963	94.8504	196.344	361.238	92.7126	57.9814	0.0185787	0.0462432	0.0664167	2.81071	0.431647	3.09539	3.57529	3.56057	1.61714	1.31207	0.35863	3.77032	2.90459	0.778863	3.77036	1.05045	7.95536	3.39161	0.643327	8.04015	4.75543
SFG_WM	Control	69	39	287.14	15.5032	616.051	735.193	1118.23	31.6296	457.299	760.13	323.87	53.5202	174.329	20.4826	64.0145	194.474	332.859	48.4498	57.3914	1530.49	399.094	15.4801	17.0367	36.2485	176.521	59.9093	12.1748	0	0.876138	1.81858	56.8472	14.198	75.1412	90.742	51.7404	29.2841	23.4677	6.37368	4.58991	37.1979	10.9501	37.0934	10.1503	79.4335	29.5082	9.83092	81.7436	37.2381
SFG_WM	Control	66	63	231.889	13.7797	536.928	674.533	715.274	32.7636	335.184	786.034	219.042	52.769	162.193	25.9992	67.4484	144.076	336.72	35.8059	63.4724	1554.74	281.965	17.6155	19.1165	27.3316	221.911	73.809	9.14714	0	0.560332	1.51956	30.812	6.60452	41.1234	52.7904	27.154	15.3016	12.563	3.45637	3.1441	19.5533	5.79867	19.5615	6.05087	42.6258	17.402	5.61835	44.2694	20.8153
SFG_WM	Control	66	23	291.07	29.0019	677.805	1140.19	681.97	61.5303	421.027	1439.43	424.97	111.095	402.077	67.9396	145.283	373.837	807.16	66.5689	134.601	3200.52	612.406	19.2891	35.9267	81.5858	470.409	77.6818	30.4411	0.103035	0.895595	1.66896	43.1994	7.23879	56.2733	64.2732	38.8192	20.433	15.747	4.82619	5.99628	25.4546	7.65634	27.5203	8.45062	57.346	23.7996	7.52138	60.2656	29.8466
SFG_WM	Control	71	16	194.943	36.803	465.798	1180.92	492.177	60.0672	247.356	1252.48	502.88	146.214	352.168	57.8637	107.24	335.808	692.355	95.3972	132.795	2309.15	459.146	26.1367	25.0014	68.6225	387.489	79.2503	20.2862	0	0.704089	1.02893	53.4789	9.75905	70.7937	80.9302	45.8676	24.8009	20.5134	5.91702	12.2366	33.0658	9.3105	34.0871	10.1499	72.4457	29.7156	9.65301	73.2755	35.0241
SFG_WM	Control	60	25	249.445	25.5615	469.644	869.525	947.025	54.1012	266.762	810.465	495.88	190.565	594.239	132.891	48.8128	267.186	1185.48	178.861	159.255	5536.43	978.676	55.0857	8.87875	37.7012	435.508	148.786	9.89051	0.588319	2.07806	5.23313	195.048	41.5538	273.354	249.347	152.922	93.2171	79.8581	20.7006	32.9876	111.326	34.9469	114.666	32.0565	240.531	91.1678	33.0175	247.299	113.008
SFG_WM	Control	69	16	451.975	27.8995	1190.16	1309.16	1580.99	65.4396	709.492	1656.96	580.017	106.638	331.922	47.3891	158.281	392.268	784.564	83.7275	126.716	2740.72	579.143	18.3345	44.6323	93.0609	632.728	108.595	32.5103	0.279425	1.17125	2.31257	55.8619	12.0476	80.4185	102.398	51.8832	27.7858	22.912	6.51506	10.5342	35.5073	11.7067	38.4108	14.0568	78.5761	37.601	12.9522	84.6414	49.0118
SFG_WM	C9orf72	83	13	172.461	18.4656	403.206	691.813	563.853	45.1271	307.325	753.478	302.614	88.0034	273.863	43.3284	52.2528	232.556	572.434	58.6464	71.6685	2088.83	323.187	31.6043	15.0266	36.8754	260.357	80.6837	10.3961	0.288584	1.09428	2.32847	39.3322	7.93994	57.4073	65.4913	34.9104	19.0834	16.2888	4.4459	11.9671	25.47	8.42645	26.9237	9.2875	54.2839	25.6877	9.24051	55.9643	31.0929
SFG_WM	C9orf72	67	22	240.739	11.8164	542.214	617.943	1389.2	31.9787	425.094	585.305	240.433	79.6331	353.314	35.08	32.9843	154.694	489.519	57.1896	80.5996	2065.48	410.581	30.3262	9.36591	28.2819	223.176	88.0429	8.33812	2.32157	8.29143	10.3759	173.677	42.7723	228.598	262.064	159.788	95.4727	78.9866	24.3226	20.7539	115.776	39.7244	119.09	43.8698	242.97	113.2	40.7346	253.573	135.871
SFG_WM	C9orf72	69	24	217.081	10.2359	472.669	511.52	1502.75	19.5891	319.118	353.168	224.137	69.5332	267.954	30.3041	19.2621	107.257	412.733	68.2181	40.2454	1690.17	494.343	19.8356	1.75561	11.3811	100.647	90.1739	2.74606	1.27676	8.72979	12.8729	244.195	62.0549	310.583	326.345	226.508	134.488	114.413	32.6294	11.6092	160.702	51.6719	163.269	54.2447	336.41	142.742	55.6732	359.638	174.567
SFG_WM	C9orf72	61	39	224.147	16.6848	497.48	791.762	594.573	47.7625	353.063	964.689	277.96	93.3059	332.092	56.1416	81.8189	188.91	624.698	47.8664	61.9057	2550.28	285.459	10.8709	19.5473	38.2915	240.974	45.6515	11.7031	0.0344527	0.644313	1.41956	28.2376	5.66119	38.4082	45.4527	24.6196	13.8908	11.9353	3.65253	3.66041	18.2221	6.48059	20.3144	7.55502	40.6569	19.4689	7.0135	42.4025	23.8165
SFG_WM	C9orf72	70	15	155.036	24.4443	301.122	726.676	428.107	49.1803	172.81	731.261	288.024	129.267	265.249	57.3639	42.7366	207.997	685.66	69.505	74.6583	1941.01	277.781	18.2206	10.235	29.5312	201.713	53.1487	9.54195	0.14333	1.40278	1.76931	81.9113	20.0302	102.426	108.61	68.021	37.4603	31.442	8.70054	13.6423	47.3258	15.5324	48.9821	15.785	100.744	41.9369	15.7541	105.508	52.2402
SFG_WM	C9orf72	75	46	320.134	13.6101	719.259	691.687	1643.18	30.1475	430.998	602.908	216.187	34.6195	183.729	19.2333	50.8571	131.136	198.423	25.6887	51.5904	1181.08	282.251	7.79477	13.0317	23.0965	131.937	35.0068	6.16184	0.477055	1.65826	5.03612	102.549	26.2249	136.998	157.843	97.0768	55.6233	45.5584	13.5306	5.49624	70.7914	24.4478	73.6124	24.4276	149.627	66.1387	23.7897	157.835	81.4055
SFG_WM	C9orf72	68	9	210.384	16.7036	403.665	684.112	1032.46	34.2641	242.58	643.988	360.631	134.993	341.698	57.0697	44.2504	195.112	892.729	120.278	93.4127	2977.5	548.804	38.4288	8.54584	32.1289	254.152	115.748	7.99296	1.1741	4.32785	7.63465	174.93	41.0878	241.377	243.855	149.899	86.9287	71.2392	23.2676	31.6683	102.785	37.7408	102.789	39.5129	217.003	98.5533	41.4808	227.344	125.703
SFG_WM	C9orf72	81	14	184.053	31.3859	304.578	980.896	796.965	37.3362	186.597	643.453	345.391	188.045	376.122	35.8874	31.1924	180.425	757.867	91.4825	80.5288	1665.2	352.248	30.9368	5.99452	24.9579	148.488	81.9727	7.03744	0.933489	3.89454	2.25611	149.744	28.5123	175.45	190.461	119.353	70.2151	59.0245	19.3605	20.8689	92.2212	31.5071	89.613	27.2062	195.028	91.7807	34.7326	194.213	95.8126
SFG_WM	C9orf72	66	9	234.94	29.4591	487.564	1059.04	1136.73	56.7936	337.723	845.854	412.565	86.0169	392.241	46.0737	41.9503	185.695	458.54	61.1461	66.2456	2076.79	462.342	31.3785	11.3941	33.5001	186.159	59.3697	12.6537	0.442423	1.45569	2.92373	120.655	32.7248	162.747	182.071	114.639	68.28	55.5968	16.2912	14.94	86.3505	26.772	86.8158	25.8089	171.88	70.9036	24.5484	184.955	86.39
SFG_WM	C9orf72	49	26	201.265	30.0849	443.264	1081.25	632.939	70.3062	229.863	1265.98	458.937	167.733	308.358	68.2264	75.7569	292.545	1182.16	88.6788	101.669	2658.87	289.465	18.9957	16.8341	47.0283	446.274	66.3804	13.9362	0.253163	0.967166	1.64445	40.0278	9.02293	55.4263	62.7693	35.0458	20.1939	16.5067	5.06394	17.846	25.1371	8.31168	26.968	9.20322	54.944	23.3755	8.47821	56.8055	29.3672
SFG_WM	C9orf72	65	5	235.895	17.1857	504.511	702.136	1037.7	30.4358	341.547	453.023	266.964	116.473	516.358	51.7899	28.2731	138.911	468.367	90.0818	95.8223	2284.04	655.522	39.4395	7.33816	22.3605	115.696	80.115	7.72318	1.6242	4.65933	8.74141	94.0863	21.2981	119.529	137.873	95.5769	64.1229	49.2062	15.3984	5.91663	84.9603	24.5167	92.219	24.2909	177.779	65.7706	22.9571	193.732	72.9274
SFG_WM	GRN	68	29	248.717	18.4164	544.283	728.052	1522.3	40.2874	435.066	591.753	255.638	97.7622	293.52	36.5643	39.1554	152.323	544.279	49.6951	49.8173	1548.47	259.033	23.7518	11.3178	23.4847	128.575	73.4414	9.0492	0.444646	3.4119	5.88396	150.007	34.7528	187.999	198.996	141.628	83.711	68.348	20.7196	13.2959	102.184	36.9253	105.988	35.8778	222.841	99.732	35.5463	236.206	118.776
SFG_WM	GRN	64	13	270.515	18.1973	596.11	747.87	1600.78	39.2116	424.613	570.791	286.249	156.276	435.177	69.9361	34.6494	157.814	870.587	93.6363	55.9642	2448.51	396.136	18.1663	9.52152	18.6667	109.45	46.1301	9.43711	0	1.39253	2.88773	109.796	26.7408	133.783	136.37	95.7739	57.2681	47.5875	14.1366	6.5749	68.7492	22.416	69.3304	21.9634	150.711	62.9354	22.0111	160.087	76.7862
SFG_WM	GRN	61	17	199.455	29.9173	431.462	1044.51	778.584	59.4254	264.949	892.208	478.37	213.075	553.43	82.8776	41.0709	240.287	1086.6	162.129	82.1644	2845.42	604.683	33.1631	10.7467	34.8359	217.728	81.806	13.2171	0.05606	0.741819	1.55148	46.2377	9.92869	60.4028	71.034	39.7245	22.7415	18.8272	5.70081	7.20794	28.4738	8.50782	28.674	8.6199	61.6883	25.9418	8.87724	64.1179	30.115
SFG_WM	GRN	54	21	247.484	36.0888	485.303	1452.04	1071.01	66.9253	308.46	951.634	451.571	180.774	571.27	65.0295	40.2291	184.442	627.029	79.1896	112.96	2394.28	386.124	46.2474	11.6792	31.5169	281.775	98.2513	11.9467	0.176264	2.16922	2.76457	95.354	17.0297	112.751	130.415	79.2629	48.7676	40.7591	11.4747	32.1672	59.5612	20.8911	64.2502	23.8205	132.546	63.3976	22.3271	140.172	77.1355
SFG_WM	GRN	54	26	192.796	40.6673	395.611	1368.84	612.001	72.1618	195.92	1258.85	406.644	105.037	347.146	36.8501	57.8878	177.425	443.904	36.9738	78.1196	1624.37	176.471	28.1891	15.5347	38.5664	239.171	58.2996	14.8375	0	1.28799	1.46687	58.586	8.55313	78.7018	90.4428	51.7059	30.1297	25.5493	7.07352	12.9624	38.1424	11.7206	38.9761	12.3472	80.7857	34.7985	11.4804	84.1162	40.1534
SFG_WM	GRN	77	48	267.618	24.5388	586.432	1010.49	1410.66	48.3912	445.459	717.848	316.305	114.797	568.294	50.557	37.0385	138.04	485.729	48.9355	53.9609	2177.65	398.928	40.8486	11.2348	20.4387	127.003	92.5883	8.00478	0.147363	0.603285	2.25948	68.0693	15.698	88.8237	107.981	66.9484	37.5662	31.8487	8.8435	4.11002	43.9458	14.7326	46.1434	13.2417	98.8446	43.3698	13.572	102.065	50.1195
Note: Lipid values are pmoles/mg protein
[truncated: 775 more columns]
